# Supplementary material for: A Cbx8-Containing Polycomb Complex Facilitates the Transition to Gene Activation during ES Cell Differentiation
Source: PLoS Genet. 2014 Dec 11;10(12):e1004851. doi: 10.1371/journal.pgen.1004851 (PMC4263398; doi:10.1371/journal.pgen.1004851)
Supplement: S1 Table — ChIP-seq peaks, annotated genes and their expression change after RA treatment. The table contains the data that was used to generate the Fig. 1D–F. (XLSX) [file pgen.1004851.s007.xlsx]

## Sheet: Suppl Table 1 Target genes.xls
chromosome	start	end	Peak_ref	ENSEMBL.ID	strand	position	ensembl_gene_id	mgi_symbol	GeneName (array)	FC	Cbx7	Ring1B	H3K27me3
chr1	4480915	4482845	peak_1	ENSMUSG00000025902	-	overlapEnd	ENSMUSG00000025902	Sox17	Sox17	6.18	TRUE	TRUE	TRUE
chr1	13115175	13118092	peak_2	ENSMUSG00000042414	-	overlapStart	ENSMUSG00000042414	Prdm14	Prdm14	-16.99	TRUE	TRUE	FALSE
chr1	42756250	42757850	peak_3	ENSMUSG00000045515	+	overlapEnd	ENSMUSG00000045515	Pou3f3	Pou3f3	1.25	TRUE	TRUE	TRUE
chr1	91828900	91830720	peak_4	ENSMUSG00000034486	-	overlapStart	ENSMUSG00000034486	Gbx2	Gbx2	-3.4	FALSE	TRUE	TRUE
chr1	157583173	157585732	peak_5	ENSMUSG00000026468	-	inside	ENSMUSG00000026468	Lhx4	Lhx4	1.29	TRUE	TRUE	TRUE
chr1	157589886	157591047	peak_6	ENSMUSG00000026468	-	upstream	ENSMUSG00000026468	Lhx4	Lhx4	1.29	TRUE	TRUE	TRUE
chr10	3310058	3311329	peak_7	NA	NA	NA	NA	NA	NA	NA	FALSE	FALSE	FALSE
chr10	22538412	22540110	peak_8	ENSMUSG00000045680	-	overlapStart	ENSMUSG00000045680	Tcf21	Tcf21	2.44	TRUE	TRUE	FALSE
chr10	42301512	42304832	peak_9	ENSMUSG00000019803	-	overlapStart	ENSMUSG00000019803	Nr2e1	Nr2e1	1	TRUE	TRUE	TRUE
chr10	50614119	50617292	peak_10	ENSMUSG00000019913	+	overlapStart	ENSMUSG00000019913	Sim1	Sim1	-1.01	TRUE	TRUE	TRUE
chr10	50618225	50624429	peak_11	ENSMUSG00000019913	+	inside	ENSMUSG00000019913	Sim1	Sim1	-1.01	TRUE	TRUE	TRUE
chr10	102488852	102491489	peak_12	ENSMUSG00000092348	-	inside	ENSMUSG00000092348	Alx1	Alx1	4.37	TRUE	TRUE	FALSE
chr10	121885954	121887289	peak_13	ENSMUSG00000020123	+	inside	ENSMUSG00000020123	Avpr1a	Avpr1a	1.16	TRUE	TRUE	FALSE
chr10	122499571	122500434	peak_14	ENSMUSG00000034602	-	inside	ENSMUSG00000034602	Mon2	Mon2	-1.05	FALSE	FALSE	FALSE
chr11	21892148	21898682	peak_15	ENSMUSG00000005917	-	overlapEnd	ENSMUSG00000005917	Otx1	Otx1	-1	TRUE	TRUE	TRUE
chr11	22889929	22890874	peak_16	ENSMUSG00000007739	+	overlapStart	ENSMUSG00000007739	Cct4	Cct4	1.37	FALSE	FALSE	FALSE
chr11	33098306	33100988	peak_17	ENSMUSG00000040610	-	overlapEnd	ENSMUSG00000040610	Tlx3	Tlx3	-1.06	TRUE	TRUE	TRUE
chr11	33103008	33105531	peak_18	ENSMUSG00000040610	-	overlapStart	ENSMUSG00000040610	Tlx3	Tlx3	-1.06	TRUE	TRUE	TRUE
chr11	41445643	41446832	peak_19	NA	NA	NA	NA	NA	NA	NA	FALSE	FALSE	FALSE
chr11	68197305	68199278	peak_20	ENSMUSG00000020902	-	inside	ENSMUSG00000020902	Ntn1	Ntn1	1.25	TRUE	TRUE	TRUE
chr11	74827340	74828733	peak_21	ENSMUSG00000038290	+	inside	ENSMUSG00000038290	Smg6	NA	NA	FALSE	FALSE	FALSE
chr11	85699863	85702015	peak_22	ENSMUSG00000000094	+	overlapStart	ENSMUSG00000000094	Tbx4	Tbx4	1.24	TRUE	TRUE	TRUE
chr11	112641194	112643088	peak_23	ENSMUSG00000000567	+	upstream	ENSMUSG00000000567	Sox9	Sox9	12.36	TRUE	TRUE	TRUE
chr12	9591394	9592533	peak_24	NA	NA	NA	NA	NA	NA	NA	FALSE	TRUE	FALSE
chr12	50486324	50488273	peak_25	ENSMUSG00000089922	+	inside	ENSMUSG00000089922	3110039M20Rik	NA	NA	TRUE	TRUE	FALSE
chr12	57631738	57634643	peak_26	ENSMUSG00000001496	-	overlapEnd	ENSMUSG00000001496	Nkx2-1	Nkx2-1	3.52	TRUE	TRUE	TRUE
chr12	74640425	74641850	peak_27	NA	NA	NA	NA	NA	NA	NA	FALSE	FALSE	FALSE
chr12	101439856	101440675	peak_28	ENSMUSG00000001175	+	inside	ENSMUSG00000001175	Calm1	Calm1	1.96	FALSE	FALSE	FALSE
chr12	105712042	105714196	peak_29	ENSMUSG00000056606	+	overlapStart	ENSMUSG00000056606	Gm10000	NA	NA	TRUE	TRUE	TRUE
chr12	120087324	120090593	peak_30	ENSMUSG00000048562	+	inside	ENSMUSG00000048562	Sp8	Sp8	1	TRUE	TRUE	FALSE
chr13	31900377	31902436	peak_31	ENSMUSG00000050295	+	inside	ENSMUSG00000050295	Foxc1	Foxc1	10.88	TRUE	TRUE	TRUE
chr13	34735979	34736963	peak_32	ENSMUSG00000021411	-	inside	ENSMUSG00000021411	Pxdc1	NA	NA	FALSE	TRUE	FALSE
chr13	36816318	36819237	peak_33	ENSMUSG00000039114	-	overlapEnd	ENSMUSG00000039114	Nrn1	Nrn1	1.5	TRUE	TRUE	TRUE
chr13	51662465	51663716	peak_34	ENSMUSG00000021448	-	upstream	ENSMUSG00000021448	Shc3	Shc3	-1.4	TRUE	TRUE	TRUE
chr13	55926878	55932652	peak_35	ENSMUSG00000021506	-	inside	ENSMUSG00000021506	Pitx1	Pitx1	6.11	TRUE	TRUE	TRUE
chr13	55935693	55937585	peak_36	ENSMUSG00000021506	-	overlapStart	ENSMUSG00000021506	Pitx1	Pitx1	6.11	TRUE	TRUE	TRUE
chr13	56783630	56784314	peak_37	NA	NA	NA	NA	NA	NA	NA	FALSE	FALSE	FALSE
chr13	72098582	72100553	peak_38	ENSMUSG00000060969	-	inside	ENSMUSG00000060969	Irx1	Irx1	6.59	TRUE	TRUE	TRUE
chr13	83854921	83856172	peak_39	NA	NA	NA	NA	NA	NA	NA	TRUE	TRUE	TRUE
chr13	99125433	99128222	peak_40	ENSMUSG00000078302	+	overlapEnddddd	ENSMUSG00000078302	Foxd1	Foxd1	6.77	TRUE	TRUE	TRUE
chr14	49284156	49286469	peak_41	ENSMUSG00000021848	-	inside	ENSMUSG00000021848	Otx2	Otx2	-50.93	TRUE	TRUE	FALSE
chr14	62302435	62303830	peak_42	ENSMUSG00000087313	-	upstream	ENSMUSG00000087313	Dleu2	Dleu2	1.9	TRUE	TRUE	TRUE
chr14	62305647	62307494	peak_43	NA	NA	NA	NA	NA	NA	NA	TRUE	TRUE	FALSE
chr15	32040110	32041056	peak_44	NA	NA	NA	NA	NA	NA	NA	FALSE	FALSE	FALSE
chr15	35222939	35229345	peak_45	ENSMUSG00000022330	+	overlapStart	ENSMUSG00000022330	Osr2	Osr2	1.75	TRUE	TRUE	TRUE
chr15	35229383	35233961	peak_46	ENSMUSG00000022330	+	overlapEnd	ENSMUSG00000022330	Osr2	Osr2	1.75	TRUE	TRUE	TRUE
chr15	50814964	50816223	peak_47	NA	NA	NA	NA	NA	NA	NA	FALSE	FALSE	FALSE
chr15	102784140	102785666	peak_48	ENSMUSG00000001656	+	overlapStart	ENSMUSG00000001656	Hoxc11	Hoxc11	-1.07	TRUE	TRUE	TRUE
chr16	20366700	20367813	peak_49	ENSMUSG00000022822	-	inside	ENSMUSG00000022822	Abcc5	NA	NA	FALSE	FALSE	FALSE
chr16	31932914	31934086	peak_50	ENSMUSG00000045625	+	overlapStart	ENSMUSG00000045625	Pigz	Pigz	-1.04	TRUE	TRUE	TRUE
chr16	94079193	94080461	peak_51	NA	NA	NA	NA	NA	NA	NA	TRUE	TRUE	TRUE
chr16	94094777	94097680	peak_52	ENSMUSG00000062713	+	inside	ENSMUSG00000062713	Sim2	Sim2	1.65	TRUE	TRUE	TRUE
chr17	3029881	3031610	peak_53	NA	NA	NA	NA	NA	NA	NA	FALSE	FALSE	FALSE
chr17	56322717	56323632	peak_54	ENSMUSG00000019579	-	overlapStart	ENSMUSG00000019579	D17Wsu104e	D17Wsu104e	1.32	FALSE	TRUE	FALSE
chr17	73085357	73086635	peak_55	NA	NA	NA	NA	NA	NA	NA	FALSE	FALSE	FALSE
chr17	86085473	86087424	peak_56	ENSMUSG00000024134	-	inside	ENSMUSG00000024134	Six2	Six2	1.13	TRUE	TRUE	TRUE
chr17	86090392	86093290	peak_57	NA	NA	NA	NA	NA	NA	NA	TRUE	TRUE	TRUE
chr18	9488608	9490858	peak_58	NA	NA	NA	NA	NA	NA	NA	FALSE	FALSE	FALSE
chr18	11048128	11051935	peak_59	ENSMUSG00000005836	+	upstream	ENSMUSG00000005836	Gata6	Gata6	8.72	TRUE	TRUE	TRUE
chr18	53624467	53626662	peak_60	ENSMUSG00000069378	+	inside	ENSMUSG00000069378	Prdm6	Prdm6	6.58	TRUE	TRUE	FALSE
chr18	63803557	63804606	peak_61	NA	NA	NA	NA	NA	NA	NA	FALSE	FALSE	FALSE
chr18	64492482	64494026	peak_62	NA	NA	NA	NA	NA	NA	NA	TRUE	TRUE	TRUE
chr19	16944941	16948858	peak_63	ENSMUSG00000056829	-	includeFeature	ENSMUSG00000056829	Foxb2	Foxb2	1.11	TRUE	TRUE	TRUE
chr19	24971876	24975307	peak_64	ENSMUSG00000051490	-	overlapEnd	ENSMUSG00000051490	Foxd4	Foxd4	-1.04	TRUE	TRUE	TRUE
chr19	25682137	25684498	peak_65	ENSMUSG00000042372	+	upstream	ENSMUSG00000042372	Dmrt3	Dmrt3	1.47	TRUE	TRUE	TRUE
chr19	41338445	41339983	peak_66	ENSMUSG00000025016	-	overlapStart	ENSMUSG00000025016	Tm9sf3	Tm9sf3	2.22	FALSE	FALSE	FALSE
chr19	45305759	45307371	peak_67	ENSMUSG00000025216	-	overlapEnd	ENSMUSG00000025216	Lbx1	Lbx1	-1.14	TRUE	TRUE	TRUE
chr19	58889574	58890565	peak_68	ENSMUSG00000025092	-	inside	ENSMUSG00000025092	Hspa12a	NA	NA	FALSE	FALSE	FALSE
chr19	59533552	59535010	peak_69	ENSMUSG00000043969	+	inside	ENSMUSG00000043969	Emx2	Emx2	2.25	TRUE	TRUE	TRUE
chr2	18612027	18614554	peak_70	ENSMUSG00000087182	+	upstream	ENSMUSG00000087182	Gm13334	NA	NA	TRUE	TRUE	TRUE
chr2	18618955	18622040	peak_71	ENSMUSG00000037708	+	overlapStart	ENSMUSG00000037708	BC061194	BC061194	1.14	TRUE	TRUE	TRUE
chr2	27332377	27333661	peak_72	ENSMUSG00000026918	-	inside	ENSMUSG00000026918	Brd3	Brd3	1.33	FALSE	FALSE	FALSE
chr2	33491811	33493344	peak_73	ENSMUSG00000038765	-	inside	ENSMUSG00000038765	Lmx1b	Lmx1b	-1.01	TRUE	TRUE	TRUE
chr2	33493728	33495748	peak_74	ENSMUSG00000038765	-	inside	ENSMUSG00000038765	Lmx1b	Lmx1b	-1.01	TRUE	TRUE	TRUE
chr2	38209720	38212302	peak_75	ENSMUSG00000000247	+	inside	ENSMUSG00000000247	Lhx2	Lhx2	5.44	TRUE	TRUE	TRUE
chr2	38565702	38567733	peak_76	ENSMUSG00000087164	+	upstream	ENSMUSG00000087164	4933433P16Rik	NA	NA	TRUE	TRUE	TRUE
chr2	73109808	73111568	peak_77	ENSMUSG00000068859	+	overlapStart	ENSMUSG00000068859	Sp9	Sp9	1.04	TRUE	TRUE	TRUE
chr2	73112526	73116967	peak_78	ENSMUSG00000068859	+	inside	ENSMUSG00000068859	Sp9	Sp9	1.04	TRUE	TRUE	TRUE
chr2	74494038	74499399	peak_79	ENSMUSG00000001815	-	overlapStart	ENSMUSG00000001815	Evx2	Evx2	-1.01	TRUE	TRUE	TRUE
chr2	74506300	74509309	peak_80	ENSMUSG00000001819	+	overlapStart	ENSMUSG00000001819	Hoxd13	Hoxd13	1.83	TRUE	TRUE	TRUE
chr2	74523645	74526449	peak_81	ENSMUSG00000092315	+	inside	ENSMUSG00000092315	Gm20440	NA	NA	TRUE	TRUE	FALSE
chr2	80285489	80287687	peak_82	ENSMUSG00000027004	-	inside	ENSMUSG00000027004	Frzb	Frzb	1.92	TRUE	TRUE	TRUE
chr2	93485677	93488414	peak_83	ENSMUSG00000040310	+	inside	ENSMUSG00000040310	Alx4	Alx4	1.01	TRUE	TRUE	TRUE
chr2	104967171	104969263	peak_84	ENSMUSG00000016458	+	inside	ENSMUSG00000016458	Wt1	Wt1	9.33	TRUE	TRUE	TRUE
chr2	126959353	126960597	peak_85	ENSMUSG00000034906	-	overlapStart	ENSMUSG00000034906	Ncaph	Ncaph	1.03	FALSE	FALSE	FALSE
chr2	146908318	146910162	peak_86	ENSMUSG00000054160	-	overlapEnd	ENSMUSG00000054160	Nkx2-4	Nkx2-4	-1.09	TRUE	TRUE	FALSE
chr2	146911945	146913008	peak_87	ENSMUSG00000054160	-	upstream	ENSMUSG00000054160	Nkx2-4	Nkx2-4	-1.09	TRUE	FALSE	FALSE
chr2	147190937	147192565	peak_88	ENSMUSG00000037034	+	includeFeature	ENSMUSG00000037034	Pax1	NA	NA	TRUE	TRUE	TRUE
chr2	147864434	147865749	peak_89	ENSMUSG00000086141	-	inside	ENSMUSG00000086141	9030622O22Rik	NA	NA	TRUE	TRUE	TRUE
chr2	165268684	165269494	peak_90	ENSMUSG00000085358	+	inside	ENSMUSG00000085358	Gm14437	NA	NA	FALSE	FALSE	FALSE
chr2	170320726	170322476	peak_91	ENSMUSG00000052033	+	overlapStart	ENSMUSG00000052033	Pfdn4	Pfdn4	-1.32	TRUE	TRUE	TRUE
chr2	172376049	172377381	peak_92	ENSMUSG00000028640	+	inside	ENSMUSG00000028640	Tfap2c	NA	NA	FALSE	TRUE	FALSE
chr2	181333676	181334206	peak_93	ENSMUSG00000038605	-	overlapStart	ENSMUSG00000038605	Samd10	Samd10	2.31	FALSE	FALSE	FALSE
chr3	30404694	30406815	peak_94	ENSMUSG00000027684	-	inside	ENSMUSG00000027684	Mecom	Mecom	1.39	TRUE	TRUE	TRUE
chr3	30412462	30414267	peak_95	ENSMUSG00000027684	-	inside	ENSMUSG00000027684	Mecom	Mecom	1.39	TRUE	TRUE	TRUE
chr3	34550589	34552017	peak_96	ENSMUSG00000074637	+	overlapEnd	ENSMUSG00000074637	Sox2	Sox2	-5.4	FALSE	FALSE	FALSE
chr3	55586164	55587525	peak_97	ENSMUSG00000056947	+	overlapStart	ENSMUSG00000056947	Mab21l1	Mab21l1	-1.04	TRUE	TRUE	TRUE
chr3	66782525	66783862	peak_98	ENSMUSG00000034544	+	upstream	ENSMUSG00000034544	Rsrc1	Rsrc1	1.74	TRUE	TRUE	TRUE
chr3	86349861	86351602	peak_99	ENSMUSG00000057777	-	inside	ENSMUSG00000057777	Mab21l2	Mab21l2	-1.02	TRUE	TRUE	FALSE
chr3	86707511	86708023	peak_100	ENSMUSG00000028078	-	inside	ENSMUSG00000028078	Dclk2	Dclk2	-1.56	FALSE	FALSE	FALSE
chr3	107398070	107400781	peak_101	ENSMUSG00000014603	+	inside	ENSMUSG00000014603	Alx3	Alx3	3.34	TRUE	TRUE	TRUE
chr3	130808296	130811508	peak_102	ENSMUSG00000027985	+	upstream	ENSMUSG00000027985	Lef1	Lef1	1.34	TRUE	TRUE	TRUE
chr3	130813738	130815299	peak_103	ENSMUSG00000027985	+	inside	ENSMUSG00000027985	Lef1	Lef1	1.34	TRUE	TRUE	TRUE
chr3	153991578	153993699	peak_104	ENSMUSG00000028201	-	overlapStart	ENSMUSG00000028201	Lhx8	Lhx8	1.42	TRUE	TRUE	TRUE
chr4	11310977	11313008	peak_105	ENSMUSG00000040728	-	inside	ENSMUSG00000040728	Esrp1	Esrp1	-1.92	TRUE	TRUE	FALSE
chr4	44714019	44716587	peak_106	ENSMUSG00000014030	-	inside	ENSMUSG00000014030	Pax5	Pax5	-1.01	TRUE	TRUE	TRUE
chr4	44724582	44726699	peak_107	ENSMUSG00000014030	-	upstream	ENSMUSG00000014030	Pax5	Pax5	-1.01	TRUE	TRUE	TRUE
chr4	82182561	82184955	peak_108	ENSMUSG00000087413	+	inside	ENSMUSG00000087413	Gm11266	NA	NA	TRUE	TRUE	TRUE
chr4	99316888	99322521	peak_109	ENSMUSG00000086096	-	includeFeature	ENSMUSG00000086096	Gm12688	NA	NA	FALSE	TRUE	FALSE
chr4	109648003	109650268	peak_110	ENSMUSG00000085256	-	overlapEnd	ENSMUSG00000085256	3010003L10Rik	NA	NA	TRUE	TRUE	FALSE
chr4	114728618	114732314	peak_111	ENSMUSG00000028717	+	overlapStart	ENSMUSG00000028717	Tal1	Tal1	-2.34	TRUE	TRUE	TRUE
chr4	115610040	115612587	peak_112	ENSMUSG00000028707	-	overlapStart	ENSMUSG00000028707	Dmbx1	Dmbx1	-1.86	TRUE	TRUE	TRUE
chr4	117165114	117167330	peak_113	ENSMUSG00000087228	+	upstream	ENSMUSG00000087228	Gm12827	NA	NA	TRUE	TRUE	FALSE
chr4	139385987	139388908	peak_114	ENSMUSG00000028736	-	inside	ENSMUSG00000028736	Pax7	Pax7	1.27	TRUE	TRUE	TRUE
chr4	154014555	154016605	peak_115	ENSMUSG00000085069	+	inside	ENSMUSG00000085069	Gm13111	NA	NA	TRUE	TRUE	TRUE
chr5	33772518	33776006	peak_116	ENSMUSG00000029112	-	overlapEnd	ENSMUSG00000029112	Nkx1-1	Nkx1-1	-1.13	TRUE	TRUE	TRUE
chr5	35740426	35741989	peak_117	ENSMUSG00000093526	-	inside	ENSMUSG00000093526	A930033C23Rik	NA	NA	TRUE	TRUE	TRUE
chr5	42156602	42157797	peak_118	ENSMUSG00000049691	-	upstream	ENSMUSG00000049691	Nkx3-2	Nkx3-2	1.13	TRUE	TRUE	TRUE
chr5	58110219	58111276	peak_119	ENSMUSG00000029108	+	inside	ENSMUSG00000029108	Pcdh7	Pcdh7	2.35	TRUE	TRUE	TRUE
chr5	67487658	67492732	peak_120	ENSMUSG00000012520	-	overlapStart	ENSMUSG00000012520	Phox2b	Phox2b	1.5	TRUE	TRUE	TRUE
chr5	67996538	67999580	peak_121	ENSMUSG00000050010	+	overlapStart	ENSMUSG00000050010	Shisa3	Shisa3	3.21	TRUE	TRUE	TRUE
chr5	81449847	81451473	peak_122	ENSMUSG00000037605	+	inside	ENSMUSG00000037605	Lphn3	Lphn3	1.02	TRUE	TRUE	TRUE
chr5	102086328	102092636	peak_123	ENSMUSG00000035187	-	overlapEnd	ENSMUSG00000035187	Nkx6-1	Nkx6-1	5.63	TRUE	TRUE	TRUE
chr5	107354137	107355125	peak_124	ENSMUSG00000043410	-	inside	ENSMUSG00000043410	Hfm1	Hfm1	-1.14	FALSE	TRUE	FALSE
chr5	108151157	108153250	peak_125	ENSMUSG00000090030	+	upstream	ENSMUSG00000090030	A430072P03Rik	NA	NA	TRUE	TRUE	TRUE
chr5	113055423	113056374	peak_126	NA	NA	NA	NA	NA	NA	NA	FALSE	FALSE	FALSE
chr5	140014818	140016442	peak_127	NA	NA	NA	NA	NA	NA	NA	TRUE	TRUE	TRUE
chr5	140020015	140022299	peak_128	ENSMUSG00000029546	+	inside	ENSMUSG00000029546	Uncx	Uncx	-1.13	TRUE	TRUE	TRUE
chr6	23196313	23198919	peak_129	ENSMUSG00000029697	-	overlapStart	ENSMUSG00000029697	Fezf1	Fezf1	-1.01	TRUE	TRUE	TRUE
chr6	51128842	51132155	peak_130	NA	NA	NA	NA	NA	NA	NA	TRUE	FALSE	TRUE
chr6	52178284	52180598	peak_131	ENSMUSG00000065443	-	overlapStart	ENSMUSG00000065443	Hoxa9	NA	NA	TRUE	TRUE	TRUE
chr6	52194473	52199000	peak_132	ENSMUSG00000038210	-	overlapStart	ENSMUSG00000038210	Hoxa11	Hoxa11	-1.01	TRUE	TRUE	TRUE
chr6	52201474	52205229	peak_133	NA	NA	NA	NA	NA	NA	NA	TRUE	TRUE	FALSE
chr6	52239863	52241969	peak_134	NA	NA	NA	NA	NA	NA	NA	TRUE	TRUE	FALSE
chr6	52261524	52264291	peak_135	ENSMUSG00000005503	+	overlapStart	ENSMUSG00000005503	Evx1	Evx1	-1.22	TRUE	TRUE	TRUE
chr6	52270872	52272085	peak_136	NA	NA	NA	NA	NA	NA	NA	TRUE	TRUE	TRUE
chr6	70904657	70906604	peak_137	ENSMUSG00000055874	+	overlapStart	ENSMUSG00000055874	Foxi3	Foxi3	-1.32	TRUE	TRUE	FALSE
chr6	83018829	83021619	peak_138	ENSMUSG00000068327	-	overlapStart	ENSMUSG00000068327	Tlx2	Tlx2	1.94	TRUE	TRUE	TRUE
chr6	83652073	83654869	peak_139	NA	NA	NA	NA	NA	NA	NA	TRUE	TRUE	TRUE
chr6	88144250	88147325	peak_140	ENSMUSG00000015053	+	inside	ENSMUSG00000015053	Gata2	Gata2	6.67	TRUE	TRUE	TRUE
chr6	99674579	99675819	peak_141	ENSMUSG00000085308	+	overlapStart	ENSMUSG00000085308	Prok2	Prok2	-1.31	TRUE	TRUE	TRUE
chr6	127099775	127101106	peak_142	ENSMUSG00000000184	-	overlapStart	ENSMUSG00000000184	Ccnd2	Ccnd2	15.5	TRUE	TRUE	TRUE
chr6	127105239	127106973	peak_143	NA	NA	NA	NA	NA	NA	NA	TRUE	TRUE	TRUE
chr6	148390997	148392728	peak_144	ENSMUSG00000030306	-	inside	ENSMUSG00000030306	Tmtc1	Tmtc1	-1.12	TRUE	TRUE	TRUE
chr7	19988796	19989922	peak_145	ENSMUSG00000040714	-	overlapStart	ENSMUSG00000040714	Klc3	Klc3	1.33	FALSE	FALSE	FALSE
chr7	28271386	28272104	peak_146	ENSMUSG00000008384	+	overlapStart	ENSMUSG00000008384	Sertad1	Sertad1	-1.49	FALSE	FALSE	FALSE
chr7	138686300	138689413	peak_147	ENSMUSG00000040148	+	includeFeature	ENSMUSG00000040148	Hmx3	Hmx3	1.48	TRUE	TRUE	TRUE
chr7	138694943	138697723	peak_148	ENSMUSG00000050100	+	overlapStart	ENSMUSG00000050100	Hmx2	Hmx2	1.21	TRUE	TRUE	TRUE
chr7	138697756	138701349	peak_149	ENSMUSG00000050100	+	overlapEnd	ENSMUSG00000050100	Hmx2	Hmx2	1.21	TRUE	TRUE	TRUE
chr7	144502115	144505685	peak_150	ENSMUSG00000010476	-	inside	ENSMUSG00000010476	Ebf3	Ebf3	4.3	TRUE	TRUE	TRUE
chr7	144506300	144508772	peak_151	ENSMUSG00000010476	-	upstream	ENSMUSG00000010476	Ebf3	Ebf3	4.3	TRUE	TRUE	TRUE
chr8	82235328	82235873	peak_152	ENSMUSG00000058355	-	overlapStart	ENSMUSG00000058355	Abce1	Abce1	1.03	FALSE	FALSE	FALSE
chr8	91568443	91569871	peak_153	ENSMUSG00000031665	-	upstream	ENSMUSG00000031665	Sall1	Sall1	-2.08	FALSE	FALSE	FALSE
chr8	94885352	94887193	peak_154	ENSMUSG00000031737	+	overlapEnd	ENSMUSG00000031737	Irx5	Irx5	3.05	TRUE	TRUE	TRUE
chr8	94888302	94890199	peak_155	ENSMUSG00000031737	+	downstream	ENSMUSG00000031737	Irx5	Irx5	3.05	TRUE	TRUE	TRUE
chr8	123641590	123643457	peak_156	ENSMUSG00000046714	+	overlapEnd	ENSMUSG00000046714	FoxC2	FoxC2	3.3	TRUE	TRUE	TRUE
chr9	50411568	50412737	peak_157	ENSMUSG00000000171	-	overlapStart	ENSMUSG00000000171	Sdhd	Sdhd	-1.25	FALSE	FALSE	FALSE
chr9	54349091	54349975	peak_158	ENSMUSG00000041268	-	overlapStart	ENSMUSG00000041268	Dmxl2	Dmxl2	1.06	FALSE	FALSE	FALSE
chr9	55387146	55394295	peak_159	ENSMUSG00000032318	-	includeFeature	ENSMUSG00000032318	Isl2	Isl2	NA	TRUE	TRUE	TRUE
chr9	62993148	62994816	peak_160	ENSMUSG00000022245	-	inside	ENSMUSG00000022245	Skor1	Skor1	-1.11	TRUE	TRUE	TRUE
chr9	69604923	69607997	peak_161	ENSMUSG00000087375	+	overlapStart	ENSMUSG00000087375	Foxb1	Foxb1	3.77	TRUE	TRUE	TRUE
chr9	69613313	69615063	peak_162	NA	NA	NA	NA	NA	NA	NA	TRUE	TRUE	TRUE
chr9	69615838	69617435	peak_163	NA	NA	NA	NA	NA	NA	NA	TRUE	TRUE	FALSE
chr9	71063367	71066060	peak_164	ENSMUSG00000013584	+	overlapStart	ENSMUSG00000013584	Aldh1a2	Aldh1a2	6.22	TRUE	TRUE	TRUE
chr9	74697541	74698883	peak_165	ENSMUSG00000093662	+	inside	ENSMUSG00000093662	Gm20649	NA	NA	TRUE	TRUE	TRUE
chr9	87623101	87624820	peak_166	ENSMUSG00000032419	-	inside	ENSMUSG00000032419	Tbx18	Tbx18	2.66	TRUE	TRUE	TRUE
chr9	89776393	89778871	peak_167	NA	NA	NA	NA	NA	NA	NA	TRUE	TRUE	FALSE
chr9	91256792	91259867	peak_168	ENSMUSG00000032368	-	inside	ENSMUSG00000032368	Zic1	Zic1	10.3	TRUE	TRUE	TRUE
chr9	98857909	98859768	peak_169	ENSMUSG00000050397	+	overlapEnd	ENSMUSG00000050397	Foxl2	Foxl2	-1	TRUE	TRUE	TRUE
chr9	110378891	110379427	Peak_170	ENSMUSG00000054792	-	overlapStart	ENSMUSG00000054792	Klhl18	Klhl18	-1.1	FALSE	FALSE	FALSE
chrX	91610480	91612222	Peak_171	ENSMUSG00000043549	-	overlapStart	ENSMUSG00000043549	4932442L08Rik	4932442L08Rik	2.34	TRUE	TRUE	FALSE
