# Supplementary material for: A Cbx8-Containing Polycomb Complex Facilitates the Transition to Gene Activation during ES Cell Differentiation
Source: PLoS Genet. 2014 Dec 11;10(12):e1004851. doi: 10.1371/journal.pgen.1004851 (PMC4263398; doi:10.1371/journal.pgen.1004851)
Supplement: S3 Table — Oligo sequences and antibodies. The sequences of all oligos and their position is given. For antibodies we detail sources and amounts used for ChIP, IP and immunoblotting, respectively. (XLSX) [file pgen.1004851.s009.xlsx]

## Sheet: ChIP oligos
Name	Sequence	Position to TSS
Enhancer Sequence_Fw	CTCCCCCTCCTCCTTCCTCTAACCAGTA	refer to sequence1 in Chen X, Xu H, Yuan P, et al. Cell 2008
Enhancer Sequence_Rv	GAGACAATGGGGTGGTAACAATTGGCAAGA	refer to sequence1 in Chen X, Xu H, Yuan P, et al. Cell 2008
Alx1_Fw	AGCCTTTCGGAGTGTTTCTG	+1374
Alx1_Rv	CGGGATGTGAAATGATAGGG	+1739
FoxC2_Fw	TCAGAACCAGGAGCAGAGAG	+2032
FoxC2_Rv	AGCATCTGGGTAGGGGAAG	+2181
Gapdh_Fw	CTCTCTGCTCCTCCCTGTTC	-20
Gapdh_Rv	ACTCCCCTTCCCAGTTTCC	+92
Gata6_Fw	CGAACTCCTCACCTCTGTCC	-2316
Gata6_Rv	AACCCCTACTGCTCTGCTTTC	-2225
Lhx2_Fw	ACACCATCCTGGCTCTGAAC	+16231
Lhx2_Rv	GGCGAGTCCTAAACCTTTCC	+16323
Nanog_Fw	CAGCAGAAGCAGTTAGCATTTC	+753
Nanog_Rv	GTTTGGGGTTTGGAAGGAG	+851
Nkx6-1_Fw	CGCAGGACACAGATCAAGG	+3687
Nkx6-1_Rv	GACCGACAACAAGAGGAAGG	+3818
Oct4_Fw	CACAGTCGGACCCAGGAAC	+769
Oct4_Rv	TATCAGCAGCCAGTCACACC	+884
Otx2_Fw	AAGAAGTGGCGGTGTTGATG	+1506
Otx2_Rv	TGGGGCTCTAAGGTTTTCAG	+1591
Prdm14_Fw	GGGAGTTTGTGCCTTTTGTG	+1164
Prdm14_Rv	CTGAGTTTTGCGGATCTGTG	+1323
Rpo_Fw	CGGGTGCTGTCTTTACTTTCC	-135
Rpo_Rv	TGTCCTGCCTCACTCAATAAAC	-50
Sox17_Fw	GCAACTACCCCGACATTTGA	+4679
Sox17_Rv	AAAACAGCTTGACGCTAAGGA	+4783
Sox9_Fw	AGGGGAGGAACCTGTCTTTG	-1476
Sox9_Rv	AACATCCCCTTTCTGATTCTTG	-1376
Tbx18_Fw	GTCTCCCGTACCTGGCTTG	+1664
Tbx18_Rv	ATCTCGGTGCCTATTTCGTG	+1781
Zic1_Fw	GGAGCCTTCTTCCGCTATATG	+1389
Zic1_Rv	TTTGTTGCACGACTTTTTGG	+1490

## Sheet: qRT-PCR oligos
Name	Sequence
Alx1_Fw	GCTGGAGGAACTGGAGAAAG
Alx1_Rv	ACTTGGCCCTTCGATTTTG
Cbx2_Fw	GCTGGTCCTCCAAACACAAC
Cbx2_Rv	GGGTCTCTTGCCTCTCTTCC
Cbx4_Fw	GGGCAGAGTGGAGTATCTGG
Cbx4_Rv	CTCCTGCCTTTCCCTGTTC
Cbx6_Fw	AGGGGACCTAAACCCAAAAC
Cbx6_Rv	CTCGGCTTGACAGAGAAATG
Cbx7_Fw	TGGTGAAGTGGAAAGGATGG
Cbx7_Rv	GCGAGGGTCCAAGATGTG
Cbx8_Fw	GAGGACCCAAGCCTAAAACC
Cbx8_Rv	CCTGGAAGTAGACGCCAAATC
FoxC2_Fw	GCGCCAGAGAAGAAGATCAC
FoxC2_Rv	GGCACTTTCACGAAGCACTC
Gapdh_Fw	TGCACCACCAACTGCTTAG
Gapdh_Rv	GATGCAGGGATGATGTTC
Gata6_Fw	CAGCAGCGACTAGCAGACC
Gata6_Rv	GAGCGATGTGCGAGAAGAAC
Lhx2_Fw	CTAATCCGCTGGGTCTTCC
Lhx2_Rv	CCAGGTGTTCAGCATCGTTC
Nanog_Fw	AGGCTGATTTGGTTGGTGTC
Nanog_Rv	CCAGGAAGACCCACACTCAT
Nkx6-1_Fw	ACGCTTGGCCTATTCTCTGG
Nkx6-1_Rv	CGAGTCCTGCTTCTTCTTGG
Oct4_Fw	GAGGAGTCCCAGGACATGAA
Oct4_Rv	AGATGGTGGTCTGGCTGAAC
Otx2_Fw	CCACTTCGGGTATGGACTTG
Otx2_Rv	CTCTCCCTTCGCTGTTTCC
Prdm14_Fw	AGCACCCAACCGACTTACAG
Prdm14_Rv	TGGCACATCACCAAATGAG
Ring1A_Fw	CACCATCTACATCGCTCCTG
Ring1A_Rv	ATCATTTTGGGTCCTTCGTG
Ring1B_Fw	TAGTCTTCAGGCCCCATCC
Ring1B_Rv	TGGTTTGATTCTCCTTTGCTTC
Rpo_Fw	TTCATTGTGGGAGCAGAC
Rpo_Rv	CAGCAGTTTCTCCAGAGC
Sox17_Fw	AAGAAACCCTAAACACAAACAGCG
Sox17_Rv	TTTGTGGGAAGTGGGATCAAGAC
Sox9_Fw	CTGAACGAGAGCGAGAAGAG
Sox9_Rv	CGGGGTGGTCTTTCTTGTG
Tbx18_Fw	CCAAAGCAAGGCAACACAAG
Tbx18_Rv	AGGCAGGAGAGGAGCAAGAG
Zic1_Fw	CTTTTCCCTGCCCGTTTC
Zic1_Rv	TCCTGTGTGTGTCCTTTTGTG

## Sheet: shRNA
Name	target sequence (for pLKO-1)
shRNA Cbx8#1	GCTCAAATGGCTTAGTGCTTT
shRNA Cbx8#2	GGACTCAGACCTGGTGCAATA
shRNA Ring1B#1	GTAATCTGTGCCATAAGATTT
shRNA Ring1B#2	CGCATCAGGAAAGGGTCTTAG

## Sheet: Antibodies
Antibodies	Company	Catalog Number	ChIP	IP	Western-blot
Cbx8	home-made		8ug		1/1000
Cbx8 GALD	Kristian Helin		4ug		1/1000
Cbx8 LAST	Kristian Helin		4ug		1/1000
IgG	Abcam	ab46540	3-8ug
H3	Abcam	ab1791			1/10000
H3K27me3	Millipore	07-449	3ug
H3K27ac	Abcam	ab4729	3ug
H3K36me3	Abcam	ab9050	3ug
H2Aub	Cell Signaling	#8240	5ug
FlagM2	Sigma-Aldrich	A2220		80ul beads
Ring1b	Luciano di Croce		8ug		1/500
Cbx7	Abcam	ab21873	4ug		1/1000
